# Supplementary material for: Kinetic of the Antibody Response Following AddaVax-Adjuvanted Immunization with Recombinant Influenza Antigens
Source: Vaccines (Basel). 2022 Aug 14;10(8):1315. doi: 10.3390/vaccines10081315 (PMC9415944; doi:10.3390/vaccines10081315)
Supplement: Supplementary file 1 [file vaccines-10-01315-s001.zip]

Archive with 1 entries (1 files):
- vaccines-1837678-supplementary.xlsx
