# Supplementary material for: Kinetic of the Antibody Response Following AddaVax-Adjuvanted Immunization with Recombinant Influenza Antigens
Source: Vaccines (Basel). 2022 Aug 14;10(8):1315. doi: 10.3390/vaccines10081315 (PMC9415944; doi:10.3390/vaccines10081315)
Supplement: Supplementary file 1 [file vaccines-10-01315-s001.zip › vaccines-1837678-supplementary.xlsx]

## Sheet: IM group (Figure 2)
	COBRA Y2	D3	D5	D6	D7	D8	D9	D12	D14
	D3		ns	ns	ns	ns	ns	ns	ns		Legend
	D5			ns	ns	ns	ns	ns	ns
	D6				ns	ns	ns	ns	ns
	D7					ns	ns	ns	ns		IgG1
	D8						*	ns	ns		IgG2a
	D9							ns	ns		IgG2b
	D12								ns
	D14
											*	p<0.05
	COBRA Y2	D3	D5	D6	D7	D8	D9	D12	D14		**	p<0.01
	D3		ns	ns	ns	ns	ns	ns	ns		***	p<0.001
	D5	ns		ns	ns	ns	ns	ns	ns		****	p<0.0001
	D6	ns	ns		ns	ns	ns	ns	ns
	D7	ns	ns	ns		ns	ns	ns	ns
	D8	ns	ns	ns	ns		ns	ns	ns
	D9	ns	ns	ns	ns	ns		ns	ns
	D12	ns	ns	ns	ns	ns	ns		ns
	D14	ns	ns	ns	ns	ns	ns	ns
	COBRA NG2	D3	D5	D6	D7	D8	D9	D12	D14
	D3		ns	ns	ns	ns	ns	**	ns
	D5			**	ns	*	ns	****	ns
	D6				ns	ns	*	ns	ns
	D7					ns	ns	ns	ns
	D8						ns	ns	ns
	D9							**	ns
	D12								ns
	D14
	COBRA NG2	D3	D5	D6	D7	D8	D9	D12	D14
	D3		ns	ns	ns	ns	ns	ns	ns
	D5	ns		ns	ns	ns	ns	ns	ns
	D6	ns	ns		ns	ns	ns	ns	ns
	D7	ns	ns	ns		ns	ns	ns	ns
	D8	ns	ns	ns	ns		ns	ns	ns
	D9	ns	ns	ns	ns	ns		ns	ns
	D12	ns	ns	ns	ns	ns	ns		ns
	D14	ns	ns	ns	ns	ns	ns	ns

## Sheet: IP group (Figure 2)
	COBRA Y2	D3	D5	D6	D7	D8	D9	D12	D14
	D3		ns	ns	ns	***	ns	****	ns		Legend
	D5			ns	ns	*	ns	***	ns
	D6				ns	ns	ns	***	ns
	D7					ns	ns	**	ns		IgG1
	D8						***	ns	*		IgG2a
	D9							****	ns		IgG2b
	D12								****
	D14
											*	p<0.05
	COBRA Y2	D3	D5	D6	D7	D8	D9	D12	D14		**	p<0.01
	D3		ns	ns	ns	ns	ns	ns	ns		***	p<0.001
	D5	ns		ns	ns	ns	ns	ns	ns		****	p<0.0001
	D6	ns	ns		ns	ns	ns	ns	ns
	D7	ns	ns	ns		ns	ns	ns	ns
	D8	ns	ns	ns	ns		ns	ns	ns
	D9	ns	ns	ns	ns	ns		ns	ns
	D12	ns	ns	ns	ns	ns	ns		ns
	D14	ns	ns	ns	ns	ns	ns	ns
	COBRA NG2	D3	D5	D6	D7	D8	D9	D12	D14
	D3		****	****	****	ns	**	ns	*
	D5			ns	ns	**	ns	****	ns
	D6				ns	**	ns	****	ns
	D7					**	ns	****	ns
	D8						ns	ns	ns
	D9							**	ns
	D12								*
	D14
	COBRA NG2	D3	D5	D6	D7	D8	D9	D12	D14
	D3		ns	ns	ns	ns	ns	ns	ns
	D5	ns		ns	ns	ns	ns	ns	ns
	D6	ns	ns		ns	ns	ns	ns	ns
	D7	ns	ns	ns		ns	ns	ns	ns
	D8	ns	ns	ns	ns		ns	ns	ns
	D9	ns	ns	ns	ns	ns		ns	ns
	D12	ns	ns	ns	ns	ns	ns		ns

## Sheet: IM group (Figure 4)
	Total	D3	D5	D6	D7	D8	D9	D12	D14
	D3		ns	*	ns	*	**	ns	ns		Legend
	D5	*		ns	ns	ns	****	ns	ns
	D6	****	****		ns	ns	****	ns	ns		IgM
	D7	**	ns	***		ns	****	ns	ns		IgG1
	D8	****	****	ns	****		****	ns	ns		IgG2a
	D9	ns	ns	***	ns	****		****	****		IgG2b
	D12	****	****	ns	****	ns	****		ns
	D14	**	ns	**	ns	****	ns	***
											*	p<0.05
	Total	D3	D5	D6	D7	D8	D9	D12	D14		**	p<0.01
	D3		ns	ns	ns	ns	ns	ns	ns		***	p<0.001
	D5	ns		ns	ns	ns	ns	ns	ns		****	p<0.0001
	D6	ns	ns		ns	ns	ns	ns	ns
	D7	ns	ns	ns		ns	ns	ns	ns
	D8	ns	ns	ns	ns		ns	ns	ns
	D9	ns	ns	ns	ns	ns		ns	ns
	D12	ns	ns	ns	ns	ns	ns		ns
	D14	ns	ns	ns	ns	ns	ns	ns
	COBRA Y2	D3	D5	D6	D7	D8	D9	D12	D14
	D3		ns	ns	ns	ns	****	ns	ns
	D5	ns		ns	ns	ns	****	ns	ns
	D6	ns	ns		ns	ns	****	ns	ns
	D7	ns	ns	ns		ns	****	ns	ns
	D8	ns	ns	ns	ns		****	ns	ns
	D9	ns	ns	ns	ns	ns		****	****
	D12	ns	ns	ns	ns	ns	ns		ns
	D14	ns	ns	ns	ns	ns	ns	ns
	COBRA Y2	D3	D5	D6	D7	D8	D9	D12	D14
	D3		ns	ns	**	ns	ns	ns	ns
	D5	ns		ns	ns	ns	ns	ns	ns
	D6	ns	ns		ns	ns	ns	ns	ns
	D7	ns	ns	ns		ns	ns	**	ns
	D8	ns	ns	ns	ns		ns	ns	ns
	D9	ns	ns	ns	ns	ns		ns	ns
	D12	ns	ns	ns	ns	ns	ns		ns
	D14	ns	ns	ns	ns	ns	ns	ns
	COBRA NG2	D3	D5	D6	D7	D8	D9	D12	D14
	D3		ns	ns	ns	ns	****	ns	ns
	D5	ns		ns	ns	ns	****	ns	ns
	D6	ns	ns		ns	ns	****	ns	ns
	D7	ns	ns	ns		ns	****	ns	ns
	D8	ns	ns	ns	ns		****	ns	ns
	D9	ns	ns	ns	ns	ns		****	****
	D12	ns	ns	ns	ns	ns	ns		ns
	D14	ns	ns	ns	ns	ns	ns	ns
	COBRA NG2	D3	D5	D6	D7	D8	D9	D12	D14
	D3		ns	ns	ns	ns	*	ns	ns
	D5	ns		ns	ns	ns	**	ns	ns
	D6	ns	ns		ns	ns	**	ns	ns
	D7	ns	ns	ns		ns	**	ns	ns
	D8	ns	ns	ns	ns		**	ns	ns
	D9	ns	ns	ns	ns	ns		**	**
	D12	ns	ns	ns	ns	ns	ns		ns
	D14	ns	ns	ns	ns	ns	ns	ns
	BSA	D3	D5	D6	D7	D8	D9	D12	D14
	D3		ns	ns	ns	ns	ns	ns	ns
	D5	ns		ns	ns	ns	ns	ns	ns
	D6	ns	ns		ns	ns	ns	ns	ns
	D7	ns	ns	ns		ns	ns	ns	ns
	D8	ns	ns	ns	ns		ns	ns	ns
	D9	ns	ns	ns	ns	ns		ns	ns
	D12	ns	ns	ns	ns	ns	ns		ns
	D14	ns	ns	ns	ns	ns	ns	ns
	BSA	D3	D5	D6	D7	D8	D9	D12	D14
	D3		ns	ns	ns	ns	ns	ns	ns
	D5	ns		ns	ns	ns	ns	ns	ns
	D6	ns	ns		ns	ns	ns	ns	ns
	D7	ns	ns	ns		ns	ns	ns	ns
	D8	ns	ns	ns	ns		ns	ns	ns
	D9	ns	ns	ns	ns	ns		ns	ns
	D12	ns	ns	ns	ns	ns	ns		ns
	D14	ns	ns	ns	ns	ns	ns	ns

## Sheet: IP group (Figure 4)
	Total	D3	D5	D6	D7	D8	D9	D12	D14
	D3		ns	ns	ns	ns	ns	ns	ns		Legend
	D5	ns		ns	ns	ns	ns	ns	ns
	D6	****	****		ns	ns	ns	ns	ns		IgM
	D7	*	ns	**		ns	ns	ns	ns		IgG1
	D8	****	****	ns	***		ns	ns	ns		IgG2a
	D9	****	****	****	****	****		ns	ns		IgG2b
	D12	ns	ns	**	ns	**	****		ns
	D14	****	****	****	****	****	****	****
											*	p<0.05
	Total	D3	D5	D6	D7	D8	D9	D12	D14		**	p<0.01
	D3		ns	ns	ns	ns	ns	ns	ns		***	p<0.001
	D5	ns		ns	ns	ns	ns	ns	ns		****	p<0.0001
	D6	ns	ns		ns	ns	ns	ns	ns
	D7	ns	ns	ns		ns	ns	ns	ns
	D8	ns	ns	ns	ns		ns	ns	ns
	D9	ns	ns	ns	ns	ns		ns	ns
	D12	ns	ns	ns	ns	ns	ns		ns
	D14	ns	ns	ns	ns	ns	ns	ns
	COBRA Y2	D3	D5	D6	D7	D8	D9	D12	D14
	D3		****	ns	ns	ns	ns	ns	ns
	D5	ns		****	****	***	****	****	*
	D6	ns	ns		ns	ns	ns	ns	ns
	D7	ns	ns	ns		ns	ns	ns	ns
	D8	ns	ns	ns	ns		ns	ns	ns
	D9	ns	ns	ns	ns	ns		ns	ns
	D12	ns	ns	ns	ns	ns	ns		ns
	D14	ns	ns	ns	ns	ns	ns	ns
	COBRA Y2	D3	D5	D6	D7	D8	D9	D12	D14
	D3		ns	ns	ns	ns	ns	ns	ns
	D5	ns		ns	ns	ns	ns	ns	ns
	D6	ns	ns		ns	ns	ns	ns	ns
	D7	ns	ns	ns		ns	ns	ns	ns
	D8	ns	ns	ns	ns		ns	ns	ns
	D9	ns	ns	ns	ns	ns		ns	ns
	D12	ns	ns	ns	ns	ns	ns		ns
	D14	ns	ns	ns	ns	ns	ns	ns
	COBRA NG2	D3	D5	D6	D7	D8	D9	D12	D14
	D3		****	ns	ns	ns	ns	ns	ns
	D5	ns		****	****	****	****	****	**
	D6	ns	ns		ns	ns	ns	ns	ns
	D7	ns	ns	ns		ns	ns	ns	ns
	D8	ns	ns	ns	ns		ns	ns	ns
	D9	ns	ns	ns	ns	ns		ns	ns
	D12	ns	ns	ns	ns	ns	ns		ns
	D14	ns	ns	ns	ns	ns	ns	ns
	COBRA NG2	D3	D5	D6	D7	D8	D9	D12	D14
	D3		ns	ns	ns	ns	ns	ns	ns
	D5	ns		ns	ns	ns	ns	ns	ns
	D6	ns	ns		ns	ns	ns	ns	ns
	D7	ns	ns	ns		ns	ns	ns	ns
	D8	ns	ns	ns	ns		ns	ns	ns
	D9	ns	ns	ns	ns	ns		ns	ns
	D12	ns	ns	ns	ns	ns	ns		ns
	D14	ns	ns	ns	ns	ns	ns	ns
	BSA	D3	D5	D6	D7	D8	D9	D12	D14
	D3		ns	ns	ns	ns	ns	ns	ns
	D5	ns		ns	ns	ns	ns	ns	ns
	D6	ns	ns		ns	ns	ns	ns	ns
	D7	ns	ns	ns		ns	ns	ns	ns
	D8	ns	ns	ns	ns		ns	ns	ns
	D9	ns	ns	ns	ns	ns		ns	ns
	D12	ns	ns	ns	ns	ns	ns		ns
	D14	ns	ns	ns	ns	ns	ns	ns
	BSA	D3	D5	D6	D7	D8	D9	D12	D14
	D3		ns	ns	ns	ns	ns	ns	ns
	D5	ns		ns	ns	ns	ns	ns	ns
	D6	ns	ns		ns	ns	ns	ns	ns
	D7	ns	ns	ns		ns	ns	ns	ns
	D8	ns	ns	ns	ns		ns	ns	ns
	D9	ns	ns	ns	ns	ns		ns	ns
	D12	ns	ns	ns	ns	ns	ns		ns
	D14	ns	ns	ns	ns	ns	ns	ns
